# Supplementary material for: Hiding in plain sight: description of a new species of Nyctibatrachus (Amphibia, Anura, Nyctibatrachidae) from the central Western Ghats, India
Source: PeerJ. 2026 Mar 27;14:e20895. doi: 10.7717/peerj.20895 (PMC13034866; doi:10.7717/peerj.20895)
Supplement: Supplemental Information 3 [file peerj-14-20895-s003.txt]

>PV561076
aaattatttgatcccccctccccatacccctcgcccactcagacttaaacctcggaatcc
tctttatccttgcaatatccagcataatagtttacactattttaggctcaggctgagcct
caaactcaaaatatgccctaattggggcactccgagccgttgctcaaaccatctcttacg
aagttaccctagccctaattattttatcaacaatttttaccaccggaggcttcacactta
cagcttaccacacgacacaacaagccatatgcctcctcctaccaatatgacccatagcct
ttatatgatttgtatccaccttagccgaaacaaaccgagctccatttgatttaaccgagg
gtgaatctgaactagtctcaggattcaatgtagaatatgcaggagggccattcgccctct
tcttcctagctgaatatgctaatatccta
>PV561077
aaattatttgatcccccctccccatacccctcgcccactcagacttaaacctcggaatcc
tctttatccttgcaatatccagcataatagtttacactattttaggctcaggctgagcct
caaactcaaaatatgccctaattggggcactccgagccgttgctcaaaccatctcttacg
aagttaccctagccctaattattttatcaacaatttttaccaccggaggcttcacactta
cagcttaccacacgacacaacaagccatatgcctcctcctaccaatatgacccatagcct
ttatatgatttgtatccaccttagccgaaacaaaccgagctccatttgatttaaccgagg
gtgaatctgaactagtctcaggattcaatgtagaatatgcaggagggccattcgccctct
tcttcctagctgaatatgctaatatcc
