# Supplementary material for: Hiding in plain sight: description of a new species of Nyctibatrachus (Amphibia, Anura, Nyctibatrachidae) from the central Western Ghats, India
Source: PeerJ. 2026 Mar 27;14:e20895. doi: 10.7717/peerj.20895 (PMC13034866; doi:10.7717/peerj.20895)
Supplement: Supplemental Information 4 [file peerj-14-20895-s004.xlsx]

## Sheet: Supplementary Table  1
The raw morphometric measurements used in this study
Name	Sex	Locality	Museum	Specimen Number	SVL	HW	HL	SL	EL	FLL	HAL	FDIII	FWIII	FL	TL	FOL	TDIV	Reference	Specimen Number
Nyctibatrachus kali sp nov.	Male	Castle Rock, Karnataka	Bombay Natural History Society, Mumbai	BNHS 6831	46.7	19.5	14.4	6.8	4.8	9.6	11.4	1	0.9	24.2	21.9	20.3	1.5	Current paper	BNHS 6831
Nyctibatrachus kali sp nov.	Male	Castle Rock, Karnataka	Bombay Natural History Society, Mumbai	BNHS 6832	48.1	18.5	14	6.7	5.6	10.2	11.6	0.8	0.7	22.6	21.5	22.5	1.3	Current paper	BNHS 6832
Nyctibatrachus kali sp nov.	Female	Castle Rock, Karnataka	Bombay Natural History Society, Mumbai	BNHS 6833	43.3	16.5	12.6	7.1	4.8	8.1	12.4	1.9	0.7	21.9	20.2	20.4	1.7	Current paper	BNHS 6833
N. dattatreyaensis	Male	Kemmannugundi	Delhi University	SDB 003	40.9	18.4	18.4	5.4	4.4	7.1	10.4	0.8	0.7	19.1	18.9	20.4	1.3	Biju et al., 2011	ZSI/WGFRS/V/A/646
N. dattatreyaensis	Male	Bababudangiri	Delhi University	SDB 004	36.2	15	15	5.6	4.4	7	9.8	0.7	0.6	17.9	17.5	16.5	1	Biju et al., 2011	ZSI/WGFRS/V/A/647
N. dattatreyaensis	Male	Dattatreya Peeta	Zoological Survey of India, Calicut	ZSI/WGFRS/V/A/646	39.9	17.4	17.4	5.5	4.2	7	9.7	0.8	0.7	18.2	18	19	1.1	Biju et al., 2011	ZSI/WGFRS/V/A/650
N. dattatreyaensis	Male	Dattatreya Peeta	Zoological Survey of India, Calicut	ZSI/WGFRS/V/A/647	42.3	17.3	17.2	5.6	4.3	7.5	10.5	0.8	0.7	19.3	18.8	19.9	1.2	Biju et al., 2011	ZSI/WGFRS/V/A/651
N. dattatreyaensis	Male	Dattatreya Peeta	Zoological Survey of India, Calicut	ZSI/WGFRS/V/A/650	38.1	17.2	17.2	5.3	3.9	5.8	9.9	0.8	0.7	19	18.6	17.6	1.1	Biju et al., 2011	SDB 003
N. dattatreyaensis	Male	Dattatreya Peeta	Zoological Survey of India, Calicut	ZSI/WGFRS/V/A/651	40	17.1	17	4.6	3.3	6.8	10.5	0.7	0.7	19	18.8	19	1.1	Biju et al., 2011	SDB 004
N. dattatreyaensis	Female	Dattatreya Peeta	Zoological Survey of India, Calicut	ZSI/WGFRS/V/A/648	38.8	15.5	15.4	5.4	4.6	6.6	9.8	0.8	0.8	17	16.7	16.3	1.1	Biju et al., 2011	ZSI/WGFRS/V/A/648
N. dattatreyaensis	Female	Dattatreya Peeta	Zoological Survey of India, Calicut	ZSI/WGFRS/V/A/649	38.8	15.5	15.3	5.1	4.5	6.2	9.2	0.7	0.7	15.9	16.8	18.4	1.1	Biju et al., 2011	ZSI/WGFRS/V/A/649
N. karnatakaensis	Male	Kadambi Hole, Kudremukha National Park	Bombay Natural History Society, Mumbai	BNHS 5458	61.9	26.9	25.1	7.9	6.8	11.2	16.9	1.6	0.8	28.2	27.1	27.5	2.2	Dinesh et al., 2007	ZSI/WGFRS/V/A/579
N. karnatakaensis	Male	Kadambi Hole, Kudremukha National Park	Delhi University	SDB 1097	56.9	25.8	24.1	8.7	5.3	11.8	15.4	1.6	0.8	26.3	24.1	25.5	2.2	Biju et al., 2011	ZSI/WGRC/V/A/797
N. karnatakaensis	Male	Kadambi Hole, Kudremukha National Park	Zoological Survey of India, Calicut	ZSI/WGRC/V/A/797	56	23.6	22.2	7.5	5.5	9.9	14.9	1.5	0.7	24.2	23.1	25	2	Dinesh et al., 2007	BNHS 5458
N. karnatakaensis	Female	Manikyadhara Betta, Kudremukh National Park	Zoological Survey of India, Calicut	ZSI/WGFRS/V/A/579	63.8	27	25.4	8.9	7	13.9	17.8	1.5	0.6	31.9	29.1	28.5	2.8	Dinesh et al., 2007	SDB 1097
N. kumbara	Male	Kathalekan	Zoological Survey of India, Calicut	ZSI/WGFRS/V/A/860	46.16	18.71	14.96	7.1	5.74	10.9	10.12	0.63	0.6	21.32	22.61	20.07	2.05	Gururaja et al., 2014	ZSI/WGFRS/V/A/860
N. kumbara	Male	Kathalekan	Zoological Survey of India, Calicut	ZSI/WGFRS/V/A/862	47.35	20.3	14.75	7.85	6.04	10.01	11.56	0.82	0.7	19.58	22.1	20.11	1.42	Gururaja et al., 2014	ZSI/WGFRS/V/A/862
N. kumbara	Male	Kathalekan	Zoological Survey of India, Calicut	ZSI/WGFRS/V/A/864	46	20.87	15.72	8.16	5.66	9.64	12.17	1.11	0.97	22.06	25.64	21.94	1.66	Gururaja et al., 2014	ZSI/WGFRS/V/A/864
N. kumbara	Female	Kathalekan	Zoological Survey of India, Calicut	ZSI/WGFRS/V/A/861	43.34	19.74	14.56	6.88	5.12	8.09	11.01	1.09	0.61	20.58	22.52	21.26	1.81	Gururaja et al., 2014	ZSI/WGFRS/V/A/861
N. kumbara	Female	Kathalekan	Zoological Survey of India, Calicut	ZSI/WGFRS/V/A/863	42.82	19.17	15.34	6.92	5.43	9.12	10.43	0.92	0.8	19.06	21.62	19.91	1.31	Gururaja et al., 2014	ZSI/WGFRS/V/A/863
N. sanctipalustris	Male	Thalakaveri, Mercara	Delhi University	SDB 6012	33.8	14.1	15.5	5	3.6	7.6	9	0.7	0.4	17.2	17	16.9	1	Biju et al., 2011	ZSIC 19184
N. sanctipalustris	Female	Bhagmandle	Zoological Survey of India, Kolkata	ZSIC 19184	25.7	10.7	9.2	3.5	2.7	4	5.1			10.9	10.8	11		Biju et al., 2011	BNHM 1919.9.15.1 (LT)
N. sanctipalustris	Female				37.6	17.3	16	5.6	4.7	7.6				20.3	20.4			Biju et al., 2011	SDB 6012
N. shiradi	Male	Kudremukh-Malleshwaram	Bombay Natural History Society, Mumbai	BNHS 5476	22.1	8.4	8.9	3.4	2.3	3.7	5.4	0.5	0.4	10.7	10.2	10.5	0.8	Biju et al., 2011	ZSI/WGRC/V/A/815
N. shiradi	Male	Kottigehara	Bombay Natural History Society, Mumbai	BNHS 5480	18.1	8	8.8	3.1	2.3	3.9	5.1	0.4	0.3	9.3	8.7	9	0.7	Biju et al., 2011	BNHS 5476
N. shiradi	Male	Kempholay	Delhi University	SDB 4674	20.3	7	7.9	2.9	2	3.2	4	0.5	0.3	9.9	9.2	9.8	0.6	Biju et al., 2011	ZSI/WGRC/V/A/817
N. shiradi	Male	Kottigehara	Zoological Survey of India, Calicut	ZSI/WGRC/V/A/815	22.1	8.5	9.7	3.2	2.5	4.1	5.4	0.4	0.3	10.8	10.2	11.2	0.8	Biju et al., 2011	BNHS 5480
N. shiradi	Male	Kudremukh-Malleshwaram	Zoological Survey of India, Calicut	ZSI/WGRC/V/A/817	19	7.8	8.5	2.8	2	3.8	4.9	0.4	0.2	9.2	8.5	9	0.6	Biju et al., 2011	SDB 4674
N. shiradi	Female	Kempholay	Zoological Survey of India, Calicut	ZSI/WGRC/V/A/816	27.5	10.9	11.8	4.2	3.4	5.4	7	0.5	0.4	14.7	12.6	12.7	1	Biju et al., 2011	ZSI/WGRC/V/A/816
N. tunga	Male	Siddaramata village	Bombay Natural History Society, Mumbai	BNHS 6102	38.6	17.2	12.2	6.1	5	8.5	9.7	0.8	0.6	19.4	20.6	19.1	1.1	Pavan Kumar et al., 2023	BNHS 6102
N. tunga	Male	Siddaramata village	Bombay Natural History Society, Mumbai	BNHS 6103	40.2	17.6	13.6	6.6	5.5	9.1	10.3	0.8	0.6	20.3	21.1	19.4	1.4	Pavan Kumar et al., 2023	BNHS 6103
N. tunga	Male	Siddaramata village	Bombay Natural History Society, Mumbai	BNHS 6104	37	16	11.7	5.8	5.1	8.5	10	0.7	0.4	19.4	18.9	17.5	1.2	Pavan Kumar et al., 2023	BNHS 6104
N. tunga	Female	Siddaramata village	Bombay Natural History Society, Mumbai	BNHS 6105	47.4	20.3	15.5	7.1	5.8	9.6	11.5	1	0.9	23.1	23.5	20.9	1.6	Pavan Kumar et al., 2023	BNHS 6105
N. tunga	Female	Siddaramata village	Bombay Natural History Society, Mumbai	BNHS 6106	42.4	17.4	13.4	6.4	5.2	9.6	10.5	0.9	0.7	19.8	22	19.4	1.5	Pavan Kumar et al., 2023	BNHS 6106
N. vrijeuni	Male	Suganthagiri,Wayanad	Zoological Survey of India, Calicut	ZSI/WGRC/V/A/824	38.7	17.1	17	6	4.1	8.3	10.2	0.8	0.5	21.1	19.6	19.5	1.2	Biju et al., 2011	ZSI/WGRC/V/A/824
N. vrijeuni	Male	Suganthagiri,Wayanad	Zoological Survey of India, Calicut	ZSI/WGRC/V/A/825	43.1	19	19	6.7	4.6	9.4	10.8	1.1	0.4	23.2	20.5	20.2	1.4	Biju et al., 2011	ZSI/WGRC/V/A/825
N. vrijeuni	Female	Suganthagiri,Wayanad	Bombay Natural History Society, Mumbai	BNHS 5479	42.5	19	18.9	6.2	4	9.9	10.9	1	0.6	21.5	20.1	21.2	1.4	Biju et al., 2011	ZSI/WGRC/V/A/826
N. vrijeuni	Female	Mettupalayam	Delhi University	SDB 041	37.4	16.1	16	4.6	4	7.5	9.5	0.7	0.5	19.6	17.8	18.4	1.1	Biju et al., 2011	ZSI/WGRC/V/A/827
N. vrijeuni	Female	Mananthavady	Zoological Survey of India, Calicut	ZSI/WGRC/V/A/826	41.5	18.6	18.8	6	4.9	8.6	10.8	1	0.3	22	20.2	19.3	1.1	Biju et al., 2011	BNHS 5479
N. vrijeuni	Female	Mananthavady	Zoological Survey of India, Calicut	ZSI/WGRC/V/A/827	41.9	18	17.9	6.2	4.7	8.1	10.4	0.9	0.5	22.1	19	18.3	1.6	Biju et al., 2011	SDB 041
