# Supplementary material for: Hiding in plain sight: description of a new species of Nyctibatrachus (Amphibia, Anura, Nyctibatrachidae) from the central Western Ghats, India
Source: PeerJ. 2026 Mar 27;14:e20895. doi: 10.7717/peerj.20895 (PMC13034866; doi:10.7717/peerj.20895)
Supplement: Supplemental Information 5 — The voucher numbers of specimens used in this study [file peerj-14-20895-s005.xlsx]

## Sheet: Supplementary Table  2
The voucher numbers of specimens used in this study
Name	Sex	Locality	Specimen Number	Reference
Nyctibatrachus kali sp nov.	M	Castle Rock, Karnataka	BNHS 6831	Present study
Nyctibatrachus kali sp nov.	M	Castle Rock, Karnataka	BNHS 6832	Present study
Nyctibatrachus kali sp nov.	F	Castle Rock, Karnataka	BNHS 6833	Present study
Nyctibatrachus kali sp nov.	–	Castle Rock, Karnataka	BNHS 6834	Present study
N. dattatreyaensis	M	Dattatreya Peeta	ZSI/WGFRS/V/A/646	Biju et al., 2011
N. dattatreyaensis	M	Dattatreya Peeta	ZSI/WGFRS/V/A/647	Biju et al., 2011
N. dattatreyaensis	M	Dattatreya Peeta	ZSI/WGFRS/V/A/650	Biju et al., 2011
N. dattatreyaensis	M	Dattatreya Peeta	ZSI/WGFRS/V/A/651	Biju et al., 2011
N. dattatreyaensis	M	Kemmannugundi	SDB 003	Biju et al., 2011
N. dattatreyaensis	M	Bababudangiri	SDB 004	Biju et al., 2011
N. dattatreyaensis	F	Dattatreya Peeta	ZSI/WGFRS/V/A/648	Biju et al., 2011
N. dattatreyaensis	F	Dattatreya Peeta	ZSI/WGFRS/V/A/649	Biju et al., 2011
N. karnatakaensis	F	Manikyadhara Betta, Kudremukh National Park	ZSI/WGFRS/V/A/579	Dinesh et al., 2007
N. karnatakaensis	M	Kadambi Hole, Kudremukha National Park	ZSI/WGRC/V/A/797	Dinesh et al., 2007
N. karnatakaensis	M	Kadambi Hole, Kudremukha National Park	BNHS 5458	Dinesh et al., 2007
N. karnatakaensis	M	Kadambi Hole, Kudremukha National Park	SDB 1097	Biju et al., 2011
N. kumbara	M	Kathalekan	ZSI/WGFRS/V/A/860	Gururaja et al., 2014
N. kumbara	M	Kathalekan	ZSI/WGFRS/V/A/862	Gururaja et al., 2014
N. kumbara	M	Kathalekan	ZSI/WGFRS/V/A/864	Gururaja et al., 2014
N. kumbara	F	Kathalekan	ZSI/WGFRS/V/A/861	Gururaja et al., 2014
N. kumbara	F	Kathalekan	ZSI/WGFRS/V/A/863	Gururaja et al., 2014
N. sanctipalustris	F	Bhagmandle	ZSIC 19184	Biju et al., 2011
N. sanctipalustris	F	Bhagmandle	BNHM 1919.9.15.1 (LT)	Biju et al., 2011
N. sanctipalustris	M	Thalakaveri, Mercara	SDB 6012	Biju et al., 2011
N. shiradi	M	Kottigehara	ZSI/WGRC/V/A/815	Biju et al., 2011
N. shiradi	M	Kudremukh-Malleshwaram	BNHS 5476	Biju et al., 2011
N. shiradi	M	Kudremukh-Malleshwaram	ZSI/WGRC/V/A/817	Biju et al., 2011
N. shiradi	M	Kottigehara	BNHS 5480	Biju et al., 2011
N. shiradi	M	Kempholay	SDB 4674	Biju et al., 2011
N. shiradi	F	Kempholay	ZSI/WGRC/V/A/816	Biju et al., 2011
N. tunga	M	Siddaramata village	BNHS 6102	Kumar et al., 2022
N. tunga	M	Siddaramata village	BNHS 6103	Kumar et al., 2022
N. tunga	M	Siddaramata village	BNHS 6104	Kumar et al., 2022
N. tunga	F	Siddaramata village	BNHS 6105	Kumar et al., 2022
N. tunga	F	Siddaramata village	BNHS 6106	Kumar et al., 2022
N. vrijeuni	M	Suganthagiri,Wayanad	ZSI/WGRC/V/A/824	Biju et al., 2011
N. vrijeuni	M	Suganthagiri,Wayanad	ZSI/WGRC/V/A/825	Biju et al., 2011
N. vrijeuni	F	Mananthavady	ZSI/WGRC/V/A/826	Biju et al., 2011
N. vrijeuni	F	Mananthavady	ZSI/WGRC/V/A/827	Biju et al., 2011
N. vrijeuni	F	Suganthagiri,Wayanad	BNHS 5479	Biju et al., 2011
N. vrijeuni	F	Mettupalayam	SDB 041	Biju et al., 2011
