# Supplementary material for: Hiding in plain sight: description of a new species of Nyctibatrachus (Amphibia, Anura, Nyctibatrachidae) from the central Western Ghats, India
Source: PeerJ. 2026 Mar 27;14:e20895. doi: 10.7717/peerj.20895 (PMC13034866; doi:10.7717/peerj.20895)
Supplement: Supplemental Information 6 — The data transformation for PCA [file peerj-14-20895-s006.xlsx]

## Sheet: Supplementary Table  3
The data transformation for PCA
Measurement in mm															Transformed data- Log10															Regression analysis
Species	SVL	HW	HL	SL	EL	FLL	HAL	FDIII	FWIII	FL	TL	FOL	TDIV		Species	SVL	HW	HL	SL	EL	FLL	HAL	FDIII	FWIII	FL	TL	FOL	TDIV		Species	SVL	HW	Regress.	Residual	SVL	HL	Regress.	Residual	SVL	SL	Regress.	Residual	SVL	EL	Regress.	Residual	SVL	FLL	Regress.
N. dattatreyaensis	40.9	18.4	18.4	5.4	4.4	7.1	10.4	0.8	0.7	19.1	18.9	20.4	1.3		N. dattatreyaensis	1.61172	1.26482	1.26482	0.732394	0.643453	0.851258	1.01703	-0.09691	-0.154902	1.28103	1.27646	1.30963	0.113943		N. dattatreyaensis	1.6117	1.2648	1.2405	0.024277	1.6117	1.2648	1.1958	0.069057	1.6117	0.73239	0.77814	-0.04575	1.6117	0.64345	0.65513	-0.011677	1.6117	0.85126	0.90699
N. dattatreyaensis	36.2	15	15	5.6	4.4	7	9.8	0.7	0.6	17.9	17.5	16.5	1		N. dattatreyaensis	1.55871	1.17609	1.17609	0.748188	0.643453	0.845098	0.991226	-0.154902	-0.221849	1.25285	1.24304	1.21748	0		N. dattatreyaensis	1.5587	1.1761	1.1826	-0.0065488	1.5587	1.1761	1.152	0.024117	1.5587	0.74819	0.72829	0.019893	1.5587	0.64345	0.60301	0.040443	1.5587	0.8451	0.85064
N. dattatreyaensis	39.9	17.4	17.4	5.5	4.2	7	9.7	0.8	0.7	18.2	18	19	1.1		N. dattatreyaensis	1.60097	1.24055	1.24055	0.740363	0.623249	0.845098	0.986772	-0.09691	-0.154902	1.26007	1.25527	1.27875	0.0413927		N. dattatreyaensis	1.601	1.2405	1.2288	0.01175	1.601	1.2405	1.1869	0.053667	1.601	0.74036	0.76804	-0.027673	1.601	0.62325	0.64456	-0.021311	1.601	0.8451	0.89557
N. dattatreyaensis	42.3	17.3	17.2	5.6	4.3	7.5	10.5	0.8	0.7	19.3	18.8	19.9	1.2		N. dattatreyaensis	1.62634	1.23805	1.23553	0.748188	0.633468	0.875061	1.02119	-0.09691	-0.154902	1.28556	1.27416	1.29885	0.0791812		N. dattatreyaensis	1.6263	1.238	1.2565	-0.018459	1.6263	1.2355	1.2078	0.027694	1.6263	0.74819	0.79189	-0.0437	1.6263	0.63347	0.6695	-0.036032	1.6263	0.87506	0.92253
N. dattatreyaensis	38.1	17.2	17.2	5.3	3.9	5.8	9.9	0.8	0.7	19	18.6	17.6	1.1		N. dattatreyaensis	1.58092	1.23553	1.23553	0.724276	0.591065	0.763428	0.995635	-0.09691	-0.154902	1.27875	1.26951	1.24551	0.0413927		N. dattatreyaensis	1.5809	1.2355	1.2069	0.028625	1.5809	1.2355	1.1703	0.065204	1.5809	0.72428	0.74918	-0.024909	1.5809	0.59106	0.62485	-0.033787	1.5809	0.76343	0.87426
N. dattatreyaensis	40	17.1	17	4.6	3.3	6.8	10.5	0.7	0.7	19	18.8	19	1.1		N. dattatreyaensis	1.60206	1.233	1.23045	0.662758	0.518514	0.832509	1.02119	-0.154902	-0.154902	1.27875	1.27416	1.27875	0.0413927		N. dattatreyaensis	1.6021	1.233	1.23	0.0030093	1.6021	1.2304	1.1878	0.042669	1.6021	0.66276	0.76906	-0.1063	1.6021	0.51851	0.64563	-0.12712	1.6021	0.83251	0.89672
N. karnatakaensis	61.9	26.9	25.1	7.9	6.8	11.2	16.9	1.6	0.8	28.2	27.1	27.5	2.2		N. karnatakaensis	1.79169	1.42975	1.39967	0.897627	0.832509	1.04922	1.22789	0.20412	-0.09691	1.45025	1.43297	1.43933	0.342423		N. karnatakaensis	1.7917	1.4298	1.4371	-0.007342	1.7917	1.3997	1.3444	0.055272	1.7917	0.89763	0.94737	-0.049739	1.7917	0.83251	0.83206	0.00044912	1.7917	1.0492	1.0983
N. karnatakaensis	56.9	25.8	24.1	8.7	5.3	11.8	15.4	1.6	0.8	26.3	24.1	25.5	2.2		N. karnatakaensis	1.75511	1.41162	1.38202	0.939519	0.724276	1.07188	1.18752	0.20412	-0.09691	1.41996	1.38202	1.40654	0.342423		N. karnatakaensis	1.7551	1.4116	1.3971	0.014475	1.7551	1.382	1.3142	0.067826	1.7551	0.93952	0.91297	0.026548	1.7551	0.72428	0.7961	-0.071823	1.7551	1.0719	1.0594
N. karnatakaensis	56	23.6	22.2	7.5	5.5	9.9	14.9	1.5	0.7	24.2	23.1	25	2		N. karnatakaensis	1.74819	1.37291	1.34635	0.875061	0.740363	0.995635	1.17319	0.176091	-0.154902	1.38382	1.36361	1.39794	0.30103		N. karnatakaensis	1.7482	1.3729	1.3896	-0.01667	1.7482	1.3464	1.3085	0.037881	1.7482	0.87506	0.90646	-0.0314	1.7482	0.74036	0.78929	-0.048929	1.7482	0.99564	1.052
N. kumbara	46.16	18.71	14.96	7.1	5.74	10.9	10.12	0.63	0.6	21.32	22.61	20.07	2.05		N. kumbara	1.66427	1.27207	1.17493	0.851258	0.758912	1.03743	1.00518	-0.200659	-0.221849	1.32879	1.3543	1.30255	0.311754		N. kumbara	1.6643	1.2721	1.2979	-0.025852	1.6643	1.1749	1.2392	-0.064226	1.6643	0.85126	0.82755	0.023709	1.6643	0.75891	0.70679	0.052126	1.6643	1.0374	0.96284
N. kumbara	47.35	20.3	14.75	7.85	6.04	10.01	11.56	0.82	0.7	19.58	22.1	20.11	1.42		N. kumbara	1.67532	1.3075	1.16879	0.89487	0.781037	1.00043	1.06296	-0.0861861	-0.154902	1.29181	1.34439	1.30341	0.152288		N. kumbara	1.6753	1.3075	1.31	-0.0025026	1.6753	1.1688	1.2483	-0.079496	1.6753	0.89487	0.83794	0.056926	1.6753	0.78104	0.71765	0.063384	1.6753	1.0004	0.97459
N. kumbara	46	20.87	15.72	8.16	5.66	9.64	12.17	1.11	0.97	22.06	25.6	21.94	1.66		N. kumbara	1.66276	1.31952	1.19645	0.91169	0.752816	0.984077	1.08529	0.045323	-0.0132283	1.34361	1.40824	1.34124	0.220108		N. kumbara	1.6628	1.3195	1.2963	0.023244	1.6628	1.1965	1.2379	-0.04146	1.6628	0.91169	0.82613	0.085559	1.6628	0.75282	0.7053	0.047513	1.6628	0.98408	0.96124
N. sanctipalustris	33.8	14.1	15.5	5	3.6	7.6	9	0.7	0.4	17.2	17	16.9	1		N. sanctipalustris	1.52892	1.14922	1.19033	0.69897	0.556303	0.880814	0.954243	-0.154902	-0.39794	1.23553	1.23045	1.22789	0		N. sanctipalustris	1.5289	1.1492	1.1501	-0.00088334	1.5289	1.1903	1.1274	0.062963	1.5289	0.69897	0.70028	-0.0013115	1.5289	0.5563	0.57372	-0.017418	1.5289	0.88081	0.81898
N. shiradi	22.1	8.4	8.9	3.4	2.3	3.7	5.4	0.5	0.4	10.7	10.2	10.5	0.8		N. shiradi	1.34439	0.924279	0.94939	0.531479	0.361728	0.568202	0.732394	-0.30103	-0.39794	1.02938	1.0086	1.02119	-0.09691		N. shiradi	1.3444	0.92428	0.94857	-0.024293	1.3444	0.94939	0.97496	-0.025574	1.3444	0.53148	0.52677	0.0047045	1.3444	0.36173	0.39231	-0.030583	1.3444	0.5682	0.62284
N. shiradi	18.1	8	8.8	3.1	2.3	3.9	5.1	0.4	0.3	9.3	8.7	9	0.7		N. shiradi	1.25768	0.90309	0.944483	0.491362	0.361728	0.591065	0.70757	-0.39794	-0.522879	0.968483	0.939519	0.954243	-0.154902		N. shiradi	1.2577	0.90309	0.85387	0.049224	1.2577	0.94448	0.90334	0.041138	1.2577	0.49136	0.44524	0.046124	1.2577	0.36173	0.30706	0.054668	1.2577	0.59106	0.53067
N. shiradi	20.3	7	7.9	2.9	2	3.2	4	0.5	0.3	9.9	9.2	9.8	0.6		N. shiradi	1.3075	0.845098	0.897627	0.462398	0.30103	0.50515	0.60206	-0.30103	-0.522879	0.995635	0.963788	0.991226	-0.221849		N. shiradi	1.3075	0.8451	0.90828	-0.063177	1.3075	0.89763	0.94449	-0.046863	1.3075	0.4624	0.49208	-0.029683	1.3075	0.30103	0.35604	-0.055007	1.3075	0.50515	0.58362
N. shiradi	22.1	8.5	9.7	3.2	2.5	4.1	5.4	0.4	0.3	10.8	10.2	11.2	0.8		N. shiradi	1.34439	0.929419	0.986772	0.50515	0.39794	0.612784	0.732394	-0.39794	-0.522879	1.03342	1.0086	1.04922	-0.09691		N. shiradi	1.3444	0.92942	0.94857	-0.019153	1.3444	0.98677	0.97496	0.011808	1.3444	0.50515	0.52677	-0.021624	1.3444	0.39794	0.39231	0.0056296	1.3444	0.61278	0.62284
N. shiradi	19	7.8	8.5	2.8	2	3.8	4.9	0.4	0.2	9.2	8.5	9	0.6		N. shiradi	1.27875	0.892095	0.929419	0.447158	0.30103	0.579784	0.690196	-0.39794	-0.69897	0.963788	0.929419	0.954243	-0.221849		N. shiradi	1.2788	0.89209	0.87688	0.015211	1.2788	0.92942	0.92075	0.008668	1.2788	0.44716	0.46505	-0.017897	1.2788	0.30103	0.32778	-0.026749	1.2788	0.57978	0.55307
N. tunga	38.6	17.2	12.2	6.1	5	8.5	9.7	0.8	0.6	19.4	20.6	19.1	1.1		N. tunga	1.58659	1.23553	1.08636	0.78533	0.69897	0.929419	0.986772	-0.09691	-0.221849	1.2878	1.31387	1.28103	0.0413927		N. tunga	1.5866	1.2355	1.2131	0.02244	1.5866	1.0864	1.175	-0.088641	1.5866	0.78533	0.75451	0.030821	1.5866	0.69897	0.63042	0.068552	1.5866	0.92942	0.88028
N. tunga	40.2	17.6	13.6	6.6	5.5	9.1	10.3	0.8	0.6	20.3	21.1	19.4	1.4		N. tunga	1.60423	1.24551	1.13354	0.819544	0.740363	0.959041	1.01284	-0.09691	-0.221849	1.3075	1.32428	1.2878	0.146128		N. tunga	1.6042	1.2455	1.2324	0.01316	1.6042	1.1335	1.1896	-0.05603	1.6042	0.81954	0.77109	0.04845	1.6042	0.74036	0.64776	0.092604	1.6042	0.95904	0.89902
N. tunga	37	16	11.7	5.8	5.1	8.5	10	0.7	0.4	19.4	18.9	17.5	1.2		N. tunga	1.5682	1.20412	1.06819	0.763428	0.70757	0.929419	1	-0.154902	-0.39794	1.2878	1.27646	1.24304	0.0791812		N. tunga	1.5682	1.2041	1.193	0.011112	1.5682	1.0682	1.1598	-0.09163	1.5682	0.76343	0.73722	0.026207	1.5682	0.70757	0.61234	0.095228	1.5682	0.92942	0.86073
N. vrijeuni	38.7	17.1	17	6	4.1	8.3	10.2	0.8	0.5	21.1	19.6	19.5	1.2		N. vrijeuni	1.58771	1.233	1.23045	0.778151	0.612784	0.919078	1.0086	-0.09691	-0.30103	1.32428	1.29226	1.29003	0.0791812		N. vrijeuni	1.5877	1.233	1.2143	0.018681	1.5877	1.2304	1.1759	0.05452	1.5877	0.77815	0.75557	0.022586	1.5877	0.61278	0.63152	-0.018739	1.5877	0.91908	0.88147
N. vrijeuni	43.1	19	19	6.7	4.6	9.4	10.8	1.1	0.4	23.2	20.5	20.2	1.4		N. vrijeuni	1.63448	1.27875	1.27875	0.826075	0.662758	0.973128	1.03342	0.0413927	-0.39794	1.36549	1.31175	1.30535	0.146128		N. vrijeuni	1.6345	1.2788	1.2654	0.013362	1.6345	1.2788	1.2146	0.064199	1.6345	0.82607	0.79954	0.026535	1.6345	0.66276	0.6775	-0.014742	1.6345	0.97313	0.93118
Nyctibatrachus kali sp nov. BNHS 6832	48.1	18.5	14	6.7	5.6	10.2	11.6	0.8	0.7	22.6	21.5	22.5	1.3		Nyctibatrachus kali sp nov.	1.68215	1.26717	1.14613	0.826075	0.748188	1.0086	1.06446	-0.09691	-0.154902	1.35411	1.33244	1.35218	0.113943		Nyctibatrachus kali sp nov.	1.6821	1.2672	1.3175	-0.050281	1.6821	1.1461	1.2539	-0.1078	1.6821	0.82607	0.84436	-0.018286	1.6821	0.74819	0.72436	0.023825	1.6821	1.0086	0.98185
Nyctibatrachus kali sp nov. BNHS 6831	46.7	19.5	14.4	6.8	4.8	9.6	11.4	1	0.9	24.2	21.9	20.3	1.5		Nyctibatrachus kali sp nov.	1.66932	1.29003	1.15836	0.832509	0.681241	0.982271	1.0569	0	-0.0457575	1.38382	1.34044	1.3075	0.176091		Nyctibatrachus kali sp nov.	1.6693	1.29	1.3034	-0.013408	1.6693	1.1584	1.2433	-0.084967	1.6693	0.83251	0.8323	0.00021009	1.6693	0.68124	0.71175	-0.03051	1.6693	0.98227	0.96821
[truncated: 42 more columns]
