# Supplementary material for: Hiding in plain sight: description of a new species of Nyctibatrachus (Amphibia, Anura, Nyctibatrachidae) from the central Western Ghats, India
Source: PeerJ. 2026 Mar 27;14:e20895. doi: 10.7717/peerj.20895 (PMC13034866; doi:10.7717/peerj.20895)
Supplement: Supplemental Information 7 — The GenBank accession numbers of voucher specimens used in this study [file peerj-14-20895-s007.xlsx]

## Sheet: Supplementary Table  4
The GenBank accession numbers of voucher specimens used in this study
Species	GenBank Accessions# 16S	GenBank Accessions# ND1	References
Nyctibatrachus kali sp. nov. (CRA)	PV574459	PV561076	Present study
Nyctibatrachus kali sp. nov. (CRT)	PV574460	PV561077	Present study
N. acanthodermis	JN644915	JF274066	Van Bocxlaer et al. 2012
N. aliciae	JN644893	JF274075	Van Bocxlaer et al. 2012
N. anamallaiensis	JN644899	JF274079	Van Bocxlaer et al. 2012
N. athirappillyensis	KY447300	MG717879	Garg et al. 2017, Kruta et al. 2017
N. beddomii	JN644913	JN644832	Van Bocxlaer et al. 2012
N. danieli	JN644902	JN644844	Van Bocxlaer et al. 2012
N. dattatreyaensis	JN644891	JN644810	Van Bocxlaer et al. 2012
N. deccanensis	JN644911	JN644838	Van Bocxlaer et al. 2012
N. deveni	JN644895	JF274072	Van Bocxlaer et al. 2012
N. gavi	JN644918	JN644889	Van Bocxlaer et al. 2012
N. grandis	JN644904	JN644825	Van Bocxlaer et al. 2012
N. humayuni	JN644901	JN644877	Van Bocxlaer et al. 2012
N. indraneili	JN644909	JF274063	Van Bocxlaer et al. 2012
N. jog	JN644900	JF274054	Van Bocxlaer et al. 2012
N. karnatakaensis	JN644910	JF274060	Van Bocxlaer et al. 2012
N. kempholeyensis	JN644903	JN644814	Van Bocxlaer et al. 2012
N. kumbara	KF935244	-	Gururaja et al. 2014
N. major	AF249052	JN644801	Bossuyt & Milinkovitch 2000, Van Bocxlaer et al. 2012
N. manalari	KY447301	-	Garg et al. 2017
N. mewasinghi	MG719968	MG717884	Krutha et al. 2017
N. minimus	JN644896	JN644837	Van Bocxlaer et al. 2012
N. minor	JN644908	JN644853	Van Bocxlaer et al. 2012
N. periyar	JN644897	JF274073	Van Bocxlaer et al. 2012
N. petraeus	JN644912	JN644878	Van Bocxlaer et al. 2012
N. pillaii	JN644892	JN644823	Van Bocxlaer et al. 2012
N. poocha	JN644907	JN644805	Van Bocxlaer et al. 2012
N. pulivijayani	KY447302	-	Garg et al. 2017
N. radcliffei	KY447303	-	Garg et al. 2017
N. robinmoorei	KY447304	-	Garg et al. 2017
N. sabarimalai	KY447305	-	Garg et al. 2017
N. sanctipalustris	JN644917	JF274061	Van Bocxlaer et al. 2012
N. shiradi	JN644898	JN644818	Van Bocxlaer et al. 2012
N. sylvaticus	JN644916	JN644864	Van Bocxlaer et al. 2012
N. vasanthi	JN644894	JN644841	Van Bocxlaer et al. 2012
N. vrijeuni	JN644905	JN644806	Van Bocxlaer et al. 2012
N. webilla	KY447306	-	Garg et al. 2017
L. corrugatus	AF215393	AY948730	Vences, M. 1999, Roelants et al. 2007
