# Supplementary material for: Hiding in plain sight: description of a new species of Nyctibatrachus (Amphibia, Anura, Nyctibatrachidae) from the central Western Ghats, India
Source: PeerJ. 2026 Mar 27;14:e20895. doi: 10.7717/peerj.20895 (PMC13034866; doi:10.7717/peerj.20895)
Supplement: Supplemental Information 8 [file peerj-14-20895-s008.xlsx]

## Sheet: Supplementary Table  5
Uncorrected pairwise distance (16s)	N. kumbara	N. jog	N. kempholeyensis	N. webilla	N. sabarimalai	N. robinmoorei	N. radcliffei	N. pulivijayani	N. manalari	N. athirappillyensis	N. minimus	N. vasanthi	N. aliciae	N. dattatreyaensis	N. major	N. mewasinghi	N. anamallaiensis	N. beddomii	N. danieli	N. deccanensis	N. gavi	N. grandis	N. humayuni	N. indraneili	N. karnatakaensis	N. minor	N. petraeus	N. poocha	N. santipalustris	N. shiradi	N. sylvaticus	N. vrijeuni	N. acanthodermis	N. tunga	Nyctibatrachus kali sp. nov._1
N. jog	11.7257
N. kempholeyensis	7.30088	11.9469
N. webilla	8.62832	10.3982	9.73451
N. sabarimalai	9.29204	11.5044	11.9469	8.18584
N. robinmoorei	9.73451	11.7257	10.8407	8.18584	5.53097
N. radcliffei	8.18584	10.6195	8.40708	8.18584	11.0619	9.95575
N. pulivijayani	8.84956	11.0619	12.1681	7.9646	3.76106	5.97345	9.95575
N. manalari	9.73451	9.51327	11.2832	7.07965	5.53097	4.42478	9.73451	5.0885
N. athirappillyensis	6.85841	12.1681	2.87611	8.62832	11.7257	10.177	9.0708	11.5044	10.3982
N. minimus	10.8407	12.3894	9.95575	10.177	13.0531	11.0619	10.3982	12.8319	11.5044	9.29204
N. vasanthi	9.73451	12.6106	11.0619	8.40708	9.95575	9.0708	11.2832	10.177	9.29204	11.0619	11.7257
N. aliciae	9.29204	12.1681	10.6195	7.9646	8.84956	9.51327	11.9469	8.40708	9.29204	9.73451	11.5044	8.40708
N. dattatreyaensis	3.53982	11.9469	6.63717	9.0708	9.95575	10.8407	8.62832	10.3982	11.0619	6.19469	11.0619	9.95575	9.73451
N. major	7.30088	10.6195	8.18584	9.73451	11.7257	11.7257	5.75221	9.95575	10.8407	8.62832	11.9469	11.2832	10.8407	7.74336
N. mewasinghi	7.74336	11.9469	3.31858	9.0708	12.3894	9.95575	8.84956	10.8407	10.177	2.65487	10.6195	11.5044	10.3982	7.9646	9.0708
N. anamallaiensis	10.6195	10.3982	11.9469	8.62832	3.76106	6.63717	10.6195	3.9823	4.42478	11.7257	13.4956	10.6195	9.73451	11.5044	11.0619	11.2832
N. beddomii	9.51327	12.3894	11.0619	7.74336	7.74336	7.30088	10.3982	7.74336	6.85841	9.95575	11.5044	10.8407	8.84956	10.8407	12.1681	10.8407	8.62832
N. danieli	9.95575	4.42478	10.6195	10.3982	11.0619	11.7257	10.3982	11.2832	9.73451	11.0619	13.0531	11.9469	11.7257	10.6195	10.6195	10.3982	11.0619	10.3982
N. deccanensis	8.40708	10.6195	9.29204	3.53982	7.74336	7.30088	8.62832	7.30088	6.63717	9.73451	10.177	8.18584	7.30088	8.84956	9.73451	9.0708	8.18584	7.9646	10.6195
N. gavi	7.30088	9.73451	8.40708	8.84956	11.2832	11.0619	4.20354	9.95575	9.29204	9.0708	10.8407	10.8407	11.2832	8.18584	3.31858	9.0708	10.6195	11.5044	9.51327	9.29204
N. grandis	7.9646	11.5044	9.73451	10.177	11.5044	11.7257	5.30973	10.6195	10.6195	10.6195	10.8407	11.2832	11.7257	9.0708	4.86726	10.177	11.5044	11.9469	10.3982	9.95575	2.87611
N. humayuni	10.6195	4.64602	11.2832	9.73451	9.29204	10.6195	8.84956	9.51327	9.73451	11.7257	12.8319	12.3894	12.3894	11.2832	10.3982	11.0619	9.73451	11.0619	5.75221	9.73451	8.62832	10.3982
N. indraneili	6.19469	11.7257	7.52212	8.84956	9.95575	10.177	6.85841	9.73451	9.95575	8.62832	10.3982	10.6195	9.95575	6.63717	5.53097	8.40708	9.95575	10.6195	10.8407	8.40708	5.0885	5.53097	9.95575
N. karnatakaensis	4.64602	12.1681	7.30088	9.51327	10.177	11.0619	8.84956	9.95575	11.5044	6.85841	10.3982	10.6195	10.3982	5.0885	8.40708	8.62832	10.8407	10.3982	10.3982	9.51327	7.52212	8.84956	10.6195	7.07965
N. minor	10.3982	10.8407	9.29204	4.20354	9.73451	8.40708	8.84956	9.29204	8.40708	9.0708	10.177	9.51327	9.51327	10.6195	10.6195	8.62832	9.29204	9.51327	10.6195	5.0885	9.95575	11.5044	10.177	9.73451	9.73451
N. petraeus	11.5044	1.32743	11.9469	10.177	11.7257	10.6195	9.95575	11.2832	9.73451	12.1681	12.1681	11.5044	12.3894	12.1681	10.8407	11.5044	10.6195	11.7257	4.20354	10.8407	9.51327	11.2832	4.64602	11.5044	11.9469	10.177
N. poocha	9.95575	10.8407	8.84956	7.30088	9.0708	8.62832	10.177	9.0708	9.29204	8.62832	9.51327	8.62832	7.52212	9.51327	10.8407	8.40708	9.73451	9.0708	9.95575	6.85841	9.95575	9.95575	10.3982	9.73451	9.0708	7.74336	10.177
N. santipalustris	4.64602	11.5044	7.52212	9.29204	9.95575	9.73451	8.18584	8.84956	9.73451	7.30088	11.2832	10.8407	9.29204	4.86726	7.9646	8.40708	10.6195	9.95575	10.6195	7.74336	7.9646	9.51327	10.8407	7.74336	3.9823	9.0708	11.7257	9.29204
N. shiradi	4.64602	12.6106	7.74336	10.3982	10.6195	10.6195	9.73451	10.3982	11.2832	7.74336	11.5044	9.73451	10.3982	5.30973	9.95575	8.84956	12.3894	11.9469	11.2832	9.29204	9.73451	11.0619	11.2832	8.84956	5.0885	9.73451	12.3894	10.177	4.42478
N. sylvaticus	7.74336	11.7257	9.73451	9.51327	11.7257	11.2832	4.64602	10.3982	10.3982	9.95575	11.0619	10.3982	11.5044	8.62832	4.64602	9.73451	11.2832	11.2832	11.0619	10.3982	3.09735	2.43363	10.177	5.53097	7.9646	9.73451	11.0619	10.177	8.40708	9.95575
N. vrijeuni	3.9823	11.9469	6.85841	10.177	10.6195	10.6195	8.84956	9.73451	11.0619	7.07965	11.0619	10.177	10.3982	5.0885	8.62832	8.18584	12.1681	11.2832	10.8407	9.29204	8.62832	9.73451	10.8407	7.9646	4.42478	9.51327	11.7257	10.177	4.20354	2.21239	8.62832
N. acanthodermis	7.30088	10.3982	8.84956	9.0708	11.0619	11.5044	4.64602	10.177	9.73451	9.0708	11.2832	10.8407	11.2832	7.74336	3.31858	9.51327	10.3982	11.5044	10.177	9.51327	1.32743	2.65487	9.29204	4.64602	7.9646	10.3982	10.177	10.177	8.40708	9.95575	2.87611	9.0708
N. tunga	2.87611	12.1681	6.63717	9.51327	10.177	9.51327	7.74336	9.0708	10.177	6.85841	10.6195	9.73451	9.95575	3.9823	7.52212	7.52212	11.0619	10.3982	10.3982	9.0708	7.52212	8.62832	10.8407	6.63717	3.76106	8.84956	11.5044	9.51327	3.09735	2.87611	7.52212	1.99115	7.52212
Nyctibatrachus kali sp. nov._1	5.53097	13.2743	9.29204	9.73451	11.9469	11.9469	9.95575	11.7257	11.9469	8.40708	11.9469	11.5044	11.9469	5.75221	9.73451	9.51327	12.6106	11.5044	11.5044	10.177	9.51327	10.3982	12.3894	9.0708	5.75221	9.51327	13.0531	11.0619	6.19469	6.85841	8.84956	6.19469	9.29204	5.53097
Nyctibatrachus kali sp. nov._2	5.53097	13.2743	9.29204	9.73451	11.9469	11.9469	9.95575	11.7257	11.9469	8.40708	11.9469	11.5044	11.9469	5.75221	9.73451	9.51327	12.6106	11.5044	11.5044	10.177	9.51327	10.3982	12.3894	9.0708	5.75221	9.51327	13.0531	11.0619	6.19469	6.85841	8.84956	6.19469	9.29204	5.53097	0
Uncorrected pairwise genetic distance
Uncorrected pairwise distance (ND 1)	N. major	N. poocha	N. vrijeuni	N. dattatreyaensis	N. shiradi	N. grandis	N. beddomii	N. minimus	N. deccanensis	N. vasanthi	N. danieli	N. minor	N. sylvaticus	N. humayuni	Nyctibatrachus kali sp. nov._1	Nyctibatrachus kali sp. nov._2	N. petreaes	N. gavi	N. athirapillyensis	N. mewasinghi	N. karnatakaensis	N. sanctipalustris	N. annamallai	N. acanthodermis	N. aliciae	N. indraneili	N. jog	N. tunga	N. kumbara	N. kempholeyensis	Nyctibatrachus kaveri sp. nov._2
N. poocha	21.3615
N. vrijeuni	19.2488	22.3005
N. dattatreyaensis	18.3099	22.0657	13.3803
N. shiradi	20.4225	21.3615	5.86854	13.615
N. grandis	12.2066	20.892	21.5962	19.0141	21.1268
N. beddomii	22.77	22.5352	22.5352	21.5962	21.1268	24.4131
N. minimus	20.4225	21.5962	24.6479	24.6479	23.0047	22.0657	24.6479
N. deccanensis	21.3615	19.4836	22.0657	21.5962	20.6573	22.77	19.2488	25.1174
N. vasanthi	20.6573	17.6056	24.1784	20.892	22.77	21.5962	21.5962	23.9437	17.6056
N. danieli	22.77	26.9953	20.892	22.77	21.3615	23.2394	21.5962	23.7089	23.4742	22.3005
N. minor	22.0657	19.9531	20.1878	21.1268	20.1878	20.892	20.4225	22.0657	16.1972	18.5446	21.831
N. sylvaticus	12.2066	22.77	20.4225	19.0141	20.892	8.4507	23.4742	22.3005	21.3615	19.0141	22.3005	19.4836
N. humayuni	20.6573	25.1174	19.9531	20.892	20.892	23.4742	22.3005	24.6479	22.3005	21.5962	10.0939	21.3615	22.5352
Nyctibatrachus kali sp. nov._1	19.4836	23.9437	13.8498	13.3803	12.9108	19.4836	22.0657	22.77	21.3615	21.3615	19.7183	18.5446	18.7793	18.3099
Nyctibatrachus kali sp. nov._2	19.4836	23.9437	13.8498	13.3803	12.9108	19.4836	22.0657	22.77	21.3615	21.3615	19.7183	18.5446	18.7793	18.3099	0
N. petreaes	22.3005	24.8826	20.6573	23.0047	21.831	23.7089	23.7089	25.3521	23.9437	23.7089	11.0329	22.77	22.5352	9.62441	19.4836	19.4836
N. gavi	14.0845	26.7606	21.3615	20.892	21.1268	14.7887	25.5869	24.1784	23.2394	22.5352	23.4742	22.3005	14.554	23.7089	20.1878	20.1878	23.2394
N. athirapillyensis	20.1878	21.5962	24.4131	21.5962	22.77	20.4225	21.831	23.4742	24.1784	22.5352	23.2394	22.3005	19.9531	22.5352	22.0657	22.0657	23.9437	21.1268
N. mewasinghi	21.5962	21.5962	25.3521	22.3005	23.2394	21.5962	22.77	23.4742	23.7089	23.0047	24.1784	22.77	22.3005	23.7089	23.4742	23.4742	24.8826	22.77	6.33803
N. karnatakaensis	18.3099	20.6573	12.9108	12.6761	12.6761	19.4836	23.4742	23.4742	22.3005	21.831	23.4742	20.1878	19.9531	21.5962	10.7981	10.7981	22.77	22.5352	23.9437	23.0047
N. sanctipalustris	18.7793	23.4742	12.6761	13.3803	11.9718	19.0141	21.831	22.5352	22.0657	24.1784	22.3005	19.7183	19.2488	22.5352	12.4413	12.4413	22.77	20.1878	22.0657	22.5352	11.0329
N. annamallai	24.8826	23.4742	23.7089	23.0047	24.4131	25.3521	22.5352	27.9343	23.7089	23.9437	25.1174	23.7089	24.4131	23.9437	24.4131	24.4131	23.0047	26.9953	24.8826	25.5869	24.8826	26.5258
N. acanthodermis	13.1455	26.9953	21.1268	20.4225	20.892	15.9624	23.9437	21.1268	23.2394	23.0047	21.5962	19.9531	15.0235	22.5352	19.7183	19.7183	23.4742	7.277	22.0657	22.5352	20.6573	18.5446	26.2911
N. aliciae	23.9437	18.5446	22.5352	22.0657	21.3615	22.0657	23.0047	24.1784	18.7793	17.1362	23.2394	19.0141	21.5962	24.1784	19.0141	19.0141	24.8826	23.4742	23.9437	24.6479	21.831	19.9531	24.6479	23.2394
N. indraneili	19.2488	22.3005	19.9531	21.3615	18.5446	19.9531	24.1784	22.5352	22.5352	22.77	21.5962	21.5962	20.6573	20.1878	19.4836	19.4836	23.2394	18.0751	21.831	20.6573	20.1878	19.7183	24.8826	17.1362	22.3005
N. jog	20.6573	24.6479	21.831	23.2394	20.6573	22.5352	23.0047	25.5869	23.2394	24.1784	11.5023	23.7089	22.3005	10.0939	19.7183	19.7183	3.99061	23.2394	23.7089	25.5869	22.5352	21.5962	22.77	22.77	24.4131	21.3615
N. tunga	20.6573	20.1878	8.21596	13.3803	8.21596	19.4836	22.77	22.5352	22.77	24.4131	21.831	21.5962	21.3615	21.3615	13.615	13.615	23.0047	22.3005	23.7089	23.7089	11.5023	13.615	25.3521	21.3615	21.3615	17.6056	22.77
N. kumbara	19.4836	21.5962	11.9718	12.6761	11.2676	21.5962	23.4742	23.7089	23.0047	23.2394	24.1784	21.3615	20.1878	23.9437	13.3803	13.3803	21.1268	20.4225	23.4742	24.4131	10.7981	14.554	25.8216	20.4225	22.0657	21.5962	22.3005	11.7371
N. kempholeyensis	19.4836	21.1268	22.5352	21.3615	22.3005	21.5962	21.831	22.77	22.5352	22.3005	22.3005	20.892	20.4225	22.3005	19.9531	19.9531	22.5352	23.2394	11.0329	11.0329	22.3005	22.0657	23.2394	21.831	23.2394	19.7183	22.77	22.0657	22.5352
Nyctibatrachus kaveri sp. nov._1	19.0141	24.4131	13.1455	14.3192	13.1455	20.1878	20.892	22.0657	22.5352	23.7089	20.6573	19.9531	19.4836	21.3615	12.4413	12.4413	22.5352	20.892	23.2394	23.4742	11.5023	3.99061	25.8216	19.2488	20.4225	18.7793	21.831	14.3192	15.0235	21.3615
Nyctibatrachus kaveri sp. nov._2	19.0141	24.4131	13.1455	14.3192	13.1455	20.1878	20.892	22.0657	22.5352	23.7089	20.6573	19.9531	19.4836	21.3615	12.4413	12.4413	22.5352	20.892	23.2394	23.4742	11.5023	3.99061	25.8216	19.2488	20.4225	18.7793	21.831	14.3192	15.0235	21.3615	0
