# Supplementary material for: Hiding in plain sight: description of a new species of Nyctibatrachus (Amphibia, Anura, Nyctibatrachidae) from the central Western Ghats, India
Source: PeerJ. 2026 Mar 27;14:e20895. doi: 10.7717/peerj.20895 (PMC13034866; doi:10.7717/peerj.20895)
Supplement: Supplemental Information 9 [file peerj-14-20895-s009.xlsx]

## Sheet: Supplementary Table  6
LDA Data transformation and results
Measurement in mm																Ratios																Ratio only Males	Group	HW	HL	SL	EL	FLL	HAL	FDIII	FWIII	FL	TL	FOL	TDIV		LDA Scores	Axis 1	Axis 2
Name	Sex	SVL	HW	HL	SL	EL	FLL	HAL	FDIII	FWIII	FL	TL	FOL	TDIV		Name	Sex	SVL	HW	HL	SL	EL	FLL	HAL	FDIII	FWIII	FL	TL	FOL	TDIV		N. dattatreyaensis	1	0.449878	0.449878	0.132029	0.107579	0.173594	0.254279	0.0195599	0.0171149	0.466993	0.462103	0.498778	0.0317848			7.6158	-0.7649
N. dattatreyaensis	Male	40.9	18.4	18.4	5.4	4.4	7.1	10.4	0.8	0.7	19.1	18.9	20.4	1.3		N. dattatreyaensis	Male	1	0.449878	0.449878	0.132029	0.107579	0.173594	0.254279	0.0195599	0.0171149	0.466993	0.462103	0.498778	0.0317848		N. dattatreyaensis	1	0.414365	0.414365	0.154696	0.121547	0.19337	0.270718	0.019337	0.0165746	0.494475	0.483425	0.455801	0.0276243		2	7.6411	-0.80378
N. dattatreyaensis	Male	36.2	15	15	5.6	4.4	7	9.8	0.7	0.6	17.9	17.5	16.5	1		N. dattatreyaensis	Male	1	0.414365	0.414365	0.154696	0.121547	0.19337	0.270718	0.019337	0.0165746	0.494475	0.483425	0.455801	0.0276243		N. dattatreyaensis	1	0.43609	0.43609	0.137845	0.105263	0.175439	0.243108	0.0200501	0.0175439	0.45614	0.451128	0.47619	0.0275689		3	8.697	-0.50609
N. dattatreyaensis	Male	39.9	17.4	17.4	5.5	4.2	7	9.7	0.8	0.7	18.2	18	19	1.1		N. dattatreyaensis	Male	1	0.43609	0.43609	0.137845	0.105263	0.175439	0.243108	0.0200501	0.0175439	0.45614	0.451128	0.47619	0.0275689		N. dattatreyaensis	1	0.408983	0.406619	0.132388	0.101655	0.177305	0.248227	0.0189125	0.0165485	0.456265	0.444444	0.470449	0.0283688		4	8.6253	-0.56977
N. dattatreyaensis	Male	42.3	17.3	17.2	5.6	4.3	7.5	10.5	0.8	0.7	19.3	18.8	19.9	1.2		N. dattatreyaensis	Male	1	0.408983	0.406619	0.132388	0.101655	0.177305	0.248227	0.0189125	0.0165485	0.456265	0.444444	0.470449	0.0283688		N. dattatreyaensis	1	0.451444	0.451444	0.139108	0.102362	0.152231	0.259843	0.0209974	0.0183727	0.498688	0.488189	0.461942	0.0288714		5	8.6704	-0.32311
N. dattatreyaensis	Male	38.1	17.2	17.2	5.3	3.9	5.8	9.9	0.8	0.7	19	18.6	17.6	1.1		N. dattatreyaensis	Male	1	0.451444	0.451444	0.139108	0.102362	0.152231	0.259843	0.0209974	0.0183727	0.498688	0.488189	0.461942	0.0288714		N. dattatreyaensis	1	0.4275	0.425	0.115	0.0825	0.17	0.2625	0.0175	0.0175	0.475	0.47	0.475	0.0275		6	9.4532	-0.56349
N. dattatreyaensis	Male	40	17.1	17	4.6	3.3	6.8	10.5	0.7	0.7	19	18.8	19	1.1		N. dattatreyaensis	Male	1	0.4275	0.425	0.115	0.0825	0.17	0.2625	0.0175	0.0175	0.475	0.47	0.475	0.0275		N. karnatakaensis	2	0.434572	0.405493	0.127625	0.109855	0.180937	0.273021	0.0258481	0.0129241	0.455574	0.437803	0.444265	0.0355412		7	2.5161	4.5416
N. dattatreyaensis	Female	38.8	15.5	15.4	5.4	4.6	6.6	9.8	0.8	0.8	17	16.7	16.3	1.1		N. dattatreyaensis	Female	1	0.399485	0.396907	0.139175	0.118557	0.170103	0.252577	0.0206186	0.0206186	0.438144	0.430412	0.420103	0.0283505		N. karnatakaensis	2	0.453427	0.42355	0.1529	0.0931459	0.207381	0.27065	0.0281195	0.0140598	0.462214	0.42355	0.448155	0.0386643		8	2.8892	4.243
N. dattatreyaensis	Female	38.8	15.5	15.3	5.1	4.5	6.2	9.2	0.7	0.7	15.9	16.8	18.4	1.1		N. dattatreyaensis	Female	1	0.399485	0.39433	0.131443	0.115979	0.159794	0.237113	0.0180412	0.0180412	0.409794	0.43299	0.474227	0.0283505		N. karnatakaensis	2	0.421429	0.396429	0.133929	0.0982143	0.176786	0.266071	0.0267857	0.0125	0.432143	0.4125	0.446429	0.0357143		9	3.9022	6.0047
N. karnatakaensis	Male	61.9	26.9	25.1	7.9	6.8	11.2	16.9	1.6	0.8	28.2	27.1	27.5	2.2		N. karnatakaensis	Male	1	0.434572	0.405493	0.127625	0.109855	0.180937	0.273021	0.0258481	0.0129241	0.455574	0.437803	0.444265	0.0355412		N. kumbara	3	0.405329	0.32409	0.153813	0.12435	0.236135	0.219237	0.0136482	0.0129983	0.461872	0.489818	0.434792	0.0444107		10	-21.87	6.0184
N. karnatakaensis	Male	56.9	25.8	24.1	8.7	5.3	11.8	15.4	1.6	0.8	26.3	24.1	25.5	2.2		N. karnatakaensis	Male	1	0.453427	0.42355	0.1529	0.0931459	0.207381	0.27065	0.0281195	0.0140598	0.462214	0.42355	0.448155	0.0386643		N. kumbara	3	0.428722	0.31151	0.165787	0.127561	0.211404	0.244139	0.0173178	0.0147835	0.413516	0.466737	0.42471	0.0299894		11	-20.607	5.5182
N. karnatakaensis	Male	56	23.6	22.2	7.5	5.5	9.9	14.9	1.5	0.7	24.2	23.1	25	2		N. karnatakaensis	Male	1	0.421429	0.396429	0.133929	0.0982143	0.176786	0.266071	0.0267857	0.0125	0.432143	0.4125	0.446429	0.0357143		N. kumbara	3	0.453696	0.341739	0.177391	0.123043	0.209565	0.264565	0.0241304	0.021087	0.479565	0.557391	0.476957	0.036087		12	-20.957	6.1522
N. karnatakaensis	Female	63.8	27	25.4	8.9	7	13.9	17.8	1.5	0.6	31.9	29.1	28.5	2.8		N. karnatakaensis	Female	1	0.423197	0.398119	0.139498	0.109718	0.217868	0.278997	0.023511	0.00940439	0.5	0.456113	0.446708	0.0438871		N. shiradi	4	0.38009	0.402715	0.153846	0.104072	0.167421	0.244344	0.0226244	0.0180995	0.484163	0.461538	0.475113	0.0361991		13	10.178	1.5044
N. kumbara	Male	46.16	18.71	14.96	7.1	5.74	10.9	10.12	0.63	0.6	21.32	22.61	20.07	2.05		N. kumbara	Male	1	0.405329	0.32409	0.153813	0.12435	0.236135	0.219237	0.0136482	0.0129983	0.461872	0.489818	0.434792	0.0444107		N. shiradi	4	0.441989	0.486188	0.171271	0.127072	0.21547	0.281768	0.0220994	0.0165746	0.513812	0.480663	0.497238	0.038674		14	11.017	1.5006
N. kumbara	Male	47.35	20.3	14.75	7.85	6.04	10.01	11.56	0.82	0.7	19.58	22.1	20.11	1.42		N. kumbara	Male	1	0.428722	0.31151	0.165787	0.127561	0.211404	0.244139	0.0173178	0.0147835	0.413516	0.466737	0.42471	0.0299894		N. shiradi	4	0.344828	0.389163	0.142857	0.0985222	0.157635	0.197044	0.0246305	0.0147783	0.487685	0.453202	0.482759	0.0295567		15	13.586	0.045069
N. kumbara	Male	46	20.87	15.72	8.16	5.66	9.64	12.17	1.11	0.97	22.06	25.64	21.94	1.66		N. kumbara	Male	1	0.453696	0.341739	0.177391	0.123043	0.209565	0.264565	0.0241304	0.021087	0.479565	0.557391	0.476957	0.036087		N. shiradi	4	0.384615	0.438914	0.144796	0.113122	0.18552	0.244344	0.0180995	0.0135747	0.488688	0.461538	0.506787	0.0361991		16	13.711	-0.7433
N. kumbara	Female	43.34	19.74	14.56	6.88	5.12	8.09	11.01	1.09	0.61	20.58	22.52	21.26	1.81		N. kumbara	Female	1	0.455468	0.335948	0.158745	0.118136	0.186664	0.254038	0.02515	0.0140748	0.47485	0.519612	0.49054	0.0417628		N. shiradi	4	0.410526	0.447368	0.147368	0.105263	0.2	0.257895	0.0210526	0.0105263	0.484211	0.447368	0.473684	0.0315789		17	13.501	-0.072821
N. kumbara	Female	42.82	19.17	15.34	6.92	5.43	9.12	10.43	0.92	0.8	19.06	21.62	19.91	1.31		N. kumbara	Female	1	0.447688	0.358244	0.161607	0.12681	0.212985	0.243578	0.0214853	0.0186829	0.445119	0.504904	0.46497	0.0305932		N. tunga	5	0.445596	0.316062	0.158031	0.129534	0.220207	0.251295	0.0207254	0.015544	0.502591	0.533679	0.494819	0.0284974		18	11.954	1.2407
N. sanctipalustris	Male	33.8	14.1	15.5	5	3.6	7.6	9	0.7	0.4	17.2	17	16.9	1		N. sanctipalustris	Male	1	0.41716	0.45858	0.147929	0.106509	0.224852	0.266272	0.0207101	0.0118343	0.508876	0.502959	0.5	0.0295858		N. tunga	5	0.437811	0.338308	0.164179	0.136816	0.226368	0.256219	0.0199005	0.0149254	0.504975	0.524876	0.482587	0.0348259		19	-21.926	-3.8652
N. sanctipalustris	Female	25.7	10.7	9.2	3.5	2.7	4	5.1			10.9	10.8	11			N. sanctipalustris	Female	1	0.416342	0.357977	0.136187	0.105058	0.155642	0.198444	0	0	0.424125	0.420233	0.428016	0		N. tunga	5	0.432432	0.316216	0.156757	0.137838	0.22973	0.27027	0.0189189	0.0108108	0.524324	0.510811	0.472973	0.0324324		20	-18.358	-1.3533
N. sanctipalustris	Female	37.6	17.3	16	5.6	4.7	7.6				20.3	20.4				N. sanctipalustris	Female	1	0.460106	0.425532	0.425532	0.148936	0.125	0.202128				0.539894	0.542553			N. sanctipalustris	6	0.41716	0.45858	0.147929	0.106509	0.224852	0.266272	0.0207101	0.0118343	0.508876	0.502959	0.5	0.0295858		21	-19.48	-5.2272
N. shiradi	Male	22.1	8.4	8.9	3.4	2.3	3.7	5.4	0.5	0.4	10.7	10.2	10.5	0.8		N. shiradi	Male	1	0.38009	0.402715	0.153846	0.104072	0.167421	0.244344	0.0226244	0.0180995	0.484163	0.461538	0.475113	0.0361991		N. vrijeuni	7	0.44186	0.439276	0.155039	0.105943	0.21447	0.263566	0.0206718	0.0129199	0.54522	0.50646	0.503876	0.0310078		22	4.0782	-4.836
N. shiradi	Male	18.1	8	8.8	3.1	2.3	3.9	5.1	0.4	0.3	9.3	8.7	9	0.7		N. shiradi	Male	1	0.441989	0.486188	0.171271	0.127072	0.21547	0.281768	0.0220994	0.0165746	0.513812	0.480663	0.497238	0.038674		N. vrijeuni	7	0.440835	0.440835	0.155452	0.106729	0.218097	0.25058	0.025522	0.00928074	0.538283	0.475638	0.468677	0.0324826		23	3.9658	-2.4025
N. shiradi	Male	20.3	7	7.9	2.9	2	3.2	4	0.5	0.3	9.9	9.2	9.8	0.6		N. shiradi	Male	1	0.344828	0.389163	0.142857	0.0985222	0.157635	0.197044	0.0246305	0.0147783	0.487685	0.453202	0.482759	0.0295567		Nyctibatrachus kali sp nov.	8	0.384535	0.292233	0.140014	0.115811	0.212275	0.241262	0.0156033	0.0136616	0.471012	0.448197	0.468793	0.0274619		24	-9.6617	-6.8284
N. shiradi	Male	22.1	8.5	9.7	3.2	2.5	4.1	5.4	0.4	0.3	10.8	10.2	11.2	0.8		N. shiradi	Male	1	0.384615	0.438914	0.144796	0.113122	0.18552	0.244344	0.0180995	0.0135747	0.488688	0.461538	0.506787	0.0361991		Nyctibatrachus kali sp nov.	8	0.417796	0.307692	0.145926	0.103183	0.206294	0.244613	0.0219067	0.0195519	0.51841	0.467818	0.434423	0.0315399		25	-9.1422	-7.9089
N. shiradi	Male	19	7.8	8.5	2.8	2	3.8	4.9	0.4	0.2	9.2	8.5	9	0.6		N. shiradi	Male	1	0.410526	0.447368	0.147368	0.105263	0.2	0.257895	0.0210526	0.0105263	0.484211	0.447368	0.473684	0.0315789
N. shiradi	Female	27.5	10.9	11.8	4.2	3.4	5.4	7	0.5	0.4	14.7	12.6	12.7	1		N. shiradi	Female	1	0.396364	0.429091	0.152727	0.123636	0.196364	0.254545	0.0181818	0.0145455	0.534545	0.458182	0.461818	0.0363636
N. tunga	Male	38.6	17.2	12.2	6.1	5	8.5	9.7	0.8	0.6	19.4	20.6	19.1	1.1		N. tunga	Male	1	0.445596	0.316062	0.158031	0.129534	0.220207	0.251295	0.0207254	0.015544	0.502591	0.533679	0.494819	0.0284974
N. tunga	Male	40.2	17.6	13.6	6.6	5.5	9.1	10.3	0.8	0.6	20.3	21.1	19.4	1.4		N. tunga	Male	1	0.437811	0.338308	0.164179	0.136816	0.226368	0.256219	0.0199005	0.0149254	0.504975	0.524876	0.482587	0.0348259
N. tunga	Male	37	16	11.7	5.8	5.1	8.5	10	0.7	0.4	19.4	18.9	17.5	1.2		N. tunga	Male	1	0.432432	0.316216	0.156757	0.137838	0.22973	0.27027	0.0189189	0.0108108	0.524324	0.510811	0.472973	0.0324324
N. tunga	Female	47.4	20.3	15.5	7.1	5.8	9.6	11.5	1	0.9	23.1	23.5	20.9	1.6		N. tunga	Female	1	0.42827	0.327004	0.149789	0.122363	0.202532	0.242616	0.021097	0.0189873	0.487342	0.495781	0.440928	0.0337553
N. tunga	Female	42.4	17.4	13.4	6.4	5.2	9.6	10.5	0.9	0.7	19.8	22	19.4	1.5		N. tunga	Female	1	0.410377	0.316038	0.150943	0.122642	0.226415	0.247642	0.0212264	0.0165094	0.466981	0.518868	0.457547	0.0353774
N. vrijeuni	Male	38.7	17.1	17	6	4.1	8.3	10.2	0.8	0.5	21.1	19.6	19.5	1.2		N. vrijeuni	Male	1	0.44186	0.439276	0.155039	0.105943	0.21447	0.263566	0.0206718	0.0129199	0.54522	0.50646	0.503876	0.0310078
N. vrijeuni	Male	43.1	19	19	6.7	4.6	9.4	10.8	1.1	0.4	23.2	20.5	20.2	1.4		N. vrijeuni	Male	1	0.440835	0.440835	0.155452	0.106729	0.218097	0.25058	0.025522	0.00928074	0.538283	0.475638	0.468677	0.0324826
N. vrijeuni	Female	42.5	19	18.9	6.2	4	9.9	10.9	1	0.6	21.5	20.1	21.2	1.4		N. vrijeuni	Female	1	0.447059	0.444706	0.145882	0.0941176	0.232941	0.256471	0.0235294	0.0141176	0.505882	0.472941	0.498824	0.0329412
N. vrijeuni	Female	37.4	16.1	16	4.6	4	7.5	9.5	0.7	0.5	19.6	17.8	18.4	1.1		N. vrijeuni	Female	1	0.430481	0.427807	0.122995	0.106952	0.200535	0.254011	0.0187166	0.013369	0.524064	0.475936	0.491979	0.0294118
N. vrijeuni	Female	41.5	18.6	18.8	6	4.9	8.6	10.8	1	0.3	22	20.2	19.3	1.1		N. vrijeuni	Female	1	0.448193	0.453012	0.144578	0.118072	0.207229	0.260241	0.0240964	0.00722892	0.53012	0.486747	0.46506	0.026506
N. vrijeuni	Female	41.9	18	17.9	6.2	4.7	8.1	10.4	0.9	0.5	22.1	19	18.3	1.6		N. vrijeuni	Female	1	0.429594	0.427208	0.147971	0.112172	0.193317	0.24821	0.0214797	0.0119332	0.527446	0.453461	0.436754	0.0381862
Nyctibatrachus kali sp nov. BNHS 6832	Male	48.1	18.5	14	6.7	5.6	10.2	11.6	0.8	0.7	22.6	21.5	22.5	1.3		Nyctibatrachus kali sp nov.	Male	1	0.384535	0.292233	0.140014	0.115811	0.212275	0.241262	0.0156033	0.0136616	0.471012	0.448197	0.468793	0.0274619
Nyctibatrachus kali sp nov. BNHS 6831	Male	46.7	19.5	14.4	6.8	4.8	9.6	11.4	1	0.9	24.2	21.9	20.3	1.5		Nyctibatrachus kali sp nov.	Male	1	0.417796	0.307692	0.145926	0.103183	0.206294	0.244613	0.0219067	0.0195519	0.51841	0.467818	0.434423	0.0315399
Nyctibatrachus kali sp nov. BNHS 6833	Female	43.3	16.5	12.6	7.1	4.8	8.1	12.4	1.9	0.7	21.9	20.2	20.4	1.7		Nyctibatrachus kali sp nov.	Female	1	0.380509	0.290978	0.163064	0.109992	0.186063	0.287209	0.0430736	0.0158449	0.504884	0.46581	0.469887	0.0401508
[truncated: 32 more columns]
