# Supplementary material for: Hiding in plain sight: description of a new species of Nyctibatrachus (Amphibia, Anura, Nyctibatrachidae) from the central Western Ghats, India
Source: PeerJ. 2026 Mar 27;14:e20895. doi: 10.7717/peerj.20895 (PMC13034866; doi:10.7717/peerj.20895)
Supplement: Supplemental Information 10 [file peerj-14-20895-s010.xlsx]

## Sheet: Supplementary Table  7
MANOVA Analysis
MANOVA		Df	Sum Sq	Mean Sq	F Value	Pr(>F)
HW	Species	7	0.00815	0.0011643	2.16	0.0923
	Residuals	17	0.009165	0.0005391
HL	Species	7	0.07116	0.010166	19.41	0.0000006057***
	Residuals	17	0.00891	0.000524
SL	Species	7	0.002856	0.0004081	3.412	0.0183 *
	Residuals	17	0.002033	0.0001196
EL	Species	7	0.003023	0.0004319	4.708	0.00428**
	Residuals	17	0.00156	9.17e-05
FLL	Species	7	0.009879	0.0014114	5.78	0.00149**
	Residuals	17	0.004151	0.0002442
HAL	Species	7	0.002077	0.0002967	0.891	0.535
	Residuals	17	0.00566	0.000333
FDIII	Species	7	0.000166	2.382e-05	3.31	0.0206*
	Residuals	17	0.000122	7.194e-06
FWIII	Species	7	9.6e-05	1.383e-05	2.12	0.0972
	Residuals	17	0.00011	6.515e-06
FL	Species	7	0.017062	0.0024374	6.273	0.000957***
	Residuals	17	0.006606	0.0003886
TL	Species	7	0.020495	0.0029278	6.349	0.000895***
	Residuals	17	0.007839	0.0004611
FOL	Species	7	0.007635	0.001091	3.761	0.0121 *
	Residuals	17	0.00493	0.00029
TDIV	Species	7	0.000245	3.507e-05	2.83	0.0376*
	Residuals	17	0.00021	1.238e-05
Summary	Df	Pillai	approx F	num Df	den Df	Pr(>F)
Species	7	5.4734	3.5855	84	84	0.000000007893***
Residuals	17
