# Supplementary material for: Hiding in plain sight: description of a new species of Nyctibatrachus (Amphibia, Anura, Nyctibatrachidae) from the central Western Ghats, India
Source: PeerJ. 2026 Mar 27;14:e20895. doi: 10.7717/peerj.20895 (PMC13034866; doi:10.7717/peerj.20895)
Supplement: Supplemental Information 11 [file peerj-14-20895-s011.xlsx]

## Sheet: Supplementary Table  8
Tukey's Honestly Significant Difference (HSD) test
Tukey's HSD pair (p adj)	HW	HL	SL	EL	FLL	HAL	FDIII	FWIII	FL	TL	FOL	TDIV			Parameters	HW				HL				SL				EL				FLL				HAL				FDIII				FWIII				FL
N.dattatreyaensis-Nyctibatrachus kali sp. nov.	0.748	0	0.985	0.993	0.161	0.981	1	1	0.905	1	0.777	1			Species	diff	lwr	upr	p adj	diff	lwr	upr	p adj	diff	lwr	upr	p adj	diff	lwr	upr	p adj	diff	lwr	upr	p adj	diff	lwr	upr	p adj	diff	lwr	upr	p adj	diff	lwr	upr	p adj	diff	lwr
N.karnatakaensis-Nyctibatrachus kali sp. nov.	0.707	0.001	1	0.961	0.814	0.734	0.061	0.808	0.265	0.686	1	0.386			N. dattatreyaensis-Nyctibatrachus kali sp. nov.	-0.0302107	-0.0953335	0.0349122	0.747929	-0.130603	-0.194801	-0.0664052	4.86e-05	0.00779212	-0.022882	0.0384662	0.984864	0.00601251	-0.0208517	0.0328767	0.992712	0.0356277	-0.00820095	0.0794563	0.161269	-0.0135084	-0.0646873	0.0376705	0.981258	-0.000637828	-0.00816048	0.00688482	0.999987	-0.000669025	-0.00782822	0.00649017	0.999974	0.0201179	-0.0351708
N.kumbara-Nyctibatrachus kali sp. nov.	0.877	0.91	0.361	0.645	0.996	1	1	1	0.304	0.31	1	0.356			N. karnatakaensis-Nyctibatrachus kali sp. nov.	0.0353099	-0.0374997	0.108119	0.707196	0.108528	0.0367522	0.180303	0.0014883	-0.00481849	-0.0391132	0.0294762	0.999606	-0.00909203	-0.0391271	0.0209431	0.960998	-0.0209161	-0.069918	0.0280858	0.81428	0.0269769	-0.0302428	0.0841966	0.733515	0.00816279	-0.000247785	0.0165734	0.0606424	-0.00344545	-0.0114497	0.00455877	0.808178	-0.0447344	-0.106549
N.sanctipalustris-Nyctibatrachus kali sp. nov.	0.999	0.001	1	1	0.99	0.96	0.998	0.784	0.999	0.682	0.338	1			N. kumbara-Nyctibatrachus kali sp. nov.	0.0280831	-0.0447264	0.100893	0.877099	0.0258171	-0.0459585	0.0975927	0.90976	0.0226939	-0.0116008	0.0569886	0.360514	0.0154878	-0.0145473	0.0455229	0.64537	0.00975078	-0.0392511	0.0587527	0.996406	-0.000289986	-0.0575097	0.0569297	1	-0.00038951	-0.00880009	0.00802107	1	-0.000317145	-0.00832137	0.00768708	1	-0.0430602	-0.104875
N.shiradi-Nyctibatrachus kali sp. nov.	1	0	0.97	1	0.603	1	0.882	0.983	1	1	0.262	0.7			N. sanctipalustris-Nyctibatrachus kali sp. nov.	0.0159938	-0.0816905	0.113678	0.998939	0.158617	0.0623202	0.254914	0.0005949	0.00495931	-0.0410518	0.0509705	0.999932	-0.00298808	-0.0432844	0.0373082	0.999995	0.0155679	-0.0501751	0.0813109	0.989864	0.0233349	-0.0534335	0.100103	0.960162	0.00195506	-0.00932891	0.013239	0.998481	-0.00477241	-0.0155112	0.00596638	0.783816	0.0141644	-0.0687685
N.tunga-Nyctibatrachus kali sp. nov.	0.648	0.941	0.704	0.137	0.94	0.971	1	0.914	0.984	0.062	0.481	0.994			N. shiradi-Nyctibatrachus kali sp. nov.	-0.00875618	-0.0754873	0.0579749	0.999748	0.132907	0.0671235	0.19869	5.3e-05	0.00905808	-0.0223735	0.0404897	0.969835	0.000113391	-0.0274142	0.027641	1	-0.0240749	-0.0689859	0.0208361	0.603465	0.00214163	-0.0503011	0.0545844	1	0.00294632	-0.0047621	0.0106547	0.881808	-0.00189604	-0.00923203	0.00543995	0.983324	-0.0029997	-0.0596537
N.vrijeuni-Nyctibatrachus kali sp. nov.	0.67	0	0.943	1	1	0.992	0.734	0.421	0.307	0.778	0.488	0.998			N. tunga-Nyctibatrachus kali sp. nov.	0.0374471	-0.0353624	0.110257	0.64811	0.0235663	-0.0482093	0.0953419	0.94136	0.016686	-0.0176087	0.0509806	0.704066	0.0252322	-0.00480291	0.0552673	0.13733	0.0161509	-0.032851	0.0651528	0.94025	0.0163242	-0.0408956	0.0735439	0.971409	0.00109327	-0.0073173	0.00950385	0.999764	-0.00284665	-0.0108509	0.00515757	0.914319	0.0159187	-0.0458959
															N. vrijeuni-Nyctibatrachus kali sp. nov.	0.0401819	-0.0395769	0.119941	0.669518	0.140093	0.061467	0.218719	0.0002435	0.0122759	-0.025292	0.0498439	0.942717	-0.00316111	-0.0360629	0.0297407	0.999969	0.0069997	-0.0466792	0.0606786	0.999758	0.0141356	-0.0485454	0.0768167	0.992378	0.00434194	-0.00487138	0.0135553	0.733888	-0.00550641	-0.0142746	0.00326178	0.420621	0.04704	-0.0206745
															N. karnatakaensis-N. dattatreyaensis	0.00509923	-0.0512988	0.0614973	0.999979	-0.0220755	-0.0776726	0.0335217	0.861066	0.00297363	-0.0235909	0.0295382	0.999912	-0.00307952	-0.0263446	0.0201856	0.999733	0.0147116	-0.0232452	0.0526683	0.874516	0.0134685	-0.0308537	0.0577907	0.960221	0.00752496	0.00101016	0.0140398	0.0175545	-0.00411448	-0.0103145	0.00208557	0.357305	-0.0246165	-0.0724979
															N. kumbara-N. dattatreyaensis	-0.00212753	-0.0585256	0.0542705	1	-0.104786	-0.160383	-0.049189	0.0001249	0.030486	0.0039215	0.0570506	0.0184737	0.0215003	-0.00176477	0.0447654	0.0817258	0.0453785	0.00742176	0.0833352	0.013284	-0.0137984	-0.0581206	0.0305239	0.954997	-0.00102734	-0.00754214	0.00548747	0.999166	-0.000986171	-0.00718622	0.00521387	0.999119	-0.0229423	-0.0708237
															N. sanctipalustris-N. dattatreyaensis	-0.0142168	-0.100366	0.0719326	0.998884	0.028014	-0.0569121	0.11294	0.940014	0.0127514	-0.0278266	0.0533294	0.952822	0.00302444	-0.0325136	0.0385625	0.999986	0.0511956	-0.00678425	0.109175	0.105783	0.00982649	-0.0578768	0.0775298	0.999513	0.00131723	-0.00863429	0.0112688	0.999733	-0.00544143	-0.0149122	0.00402929	0.524679	0.0342823	-0.0388577
															N. shiradi-N. dattatreyaensis	-0.0389669	-0.0872633	0.00932955	0.167051	0.00230363	-0.0453069	0.0499142	1	0.0168502	-0.00589832	0.0395987	0.241743	0.0061259	-0.0137971	0.0260489	0.957748	0.0115528	-0.0209514	0.044057	0.914562	-0.0113667	-0.049322	0.0265885	0.963105	0.0023085	-0.00327045	0.00788744	0.835596	-0.00256507	-0.00787447	0.00274433	0.710831	0.0171182	-0.023885
															N. tunga-N. dattatreyaensis	0.00723647	-0.0491616	0.0636345	0.999783	-0.107037	-0.162634	-0.0514398	9.64e-05	0.0244781	-0.00208646	0.0510426	0.0831318	0.0312447	0.00797962	0.0545098	0.0047801	0.0517786	0.0138219	0.0897353	0.0041276	0.0028158	-0.0415064	0.047138	0.999998	0.000455444	-0.00605936	0.00697025	0.999996	-0.00351568	-0.00971572	0.00268437	0.539913	0.0360366	-0.0118448
															N. vrijeuni-N. dattatreyaensis	0.00997126	-0.0551516	0.0750941	0.99931	0.00948995	-0.0547081	0.073688	0.999451	0.020068	-0.0106061	0.0507421	0.37343	0.00285141	-0.0240128	0.0297156	0.999939	0.0426274	-0.00120125	0.086456	0.0598372	0.000627269	-0.0505516	0.0518062	1	0.00370411	-0.00381853	0.0112268	0.69244	-0.00617543	-0.0133346	0.00098376	0.119893	0.0671579	0.0118693
															N. kumbara-N. karnatakaensis	-0.00722677	-0.0723496	0.0578961	0.999918	-0.0827107	-0.146909	-0.0185127	0.0069834	0.0275124	-0.00316169	0.0581865	0.0970073	0.0245798	-0.00228437	0.0514441	0.0866175	0.0306669	-0.0131617	0.0744956	0.299386	-0.0272669	-0.0784458	0.023912	0.610222	-0.0085523	-0.0160749	-0.00102965	0.0198859	0.00312831	-0.00403089	0.0102875	0.796963	0.00167419	-0.0536145
															N. sanctipalustris-N. karnatakaensis	-0.0193161	-0.111414	0.0727816	0.995053	0.0500894	-0.0407003	0.140879	0.571268	0.0097778	-0.0336019	0.0531575	0.992401	0.00610396	-0.0318878	0.0440957	0.99906	0.036484	-0.025499	0.0984671	0.496484	-0.00364204	-0.0760199	0.0687358	1	-0.00620773	-0.0168464	0.0044309	0.506667	-0.00132696	-0.0114516	0.00879767	0.99975	0.0588988	-0.0192911
															N. shiradi-N. karnatakaensis	-0.0440661	-0.102314	0.0141816	0.221872	0.0243791	-0.0330414	0.0817996	0.818075	0.0138766	-0.0135592	0.0413123	0.665482	0.00920542	-0.0148227	0.0332335	0.880616	-0.00315878	-0.0423603	0.0360428	0.999991	-0.0248353	-0.070611	0.0209405	0.590116	-0.00521647	-0.0119449	0.00151199	0.199969	0.00154941	-0.00485397	0.00795279	0.988521	0.0417347	-0.00771697
															N. tunga-N. karnatakaensis	0.00213723	-0.0629856	0.0672601	1	-0.0849615	-0.14916	-0.0207635	0.005475	0.0215045	-0.00916964	0.0521785	0.29733	0.0343242	0.00746001	0.0611884	0.0075203	0.037067	-0.00676162	0.0808957	0.132769	-0.0106527	-0.0618316	0.0405261	0.995275	-0.00706952	-0.0145922	0.000453128	0.0739755	0.0005988	-0.00656039	0.00775799	0.999988	0.0606531	0.00536447
															N. vrijeuni-N. karnatakaensis	0.00487202	-0.0679375	0.0776816	0.999997	0.0315654	-0.0402102	0.103341	0.792031	0.0170944	-0.0172003	0.0513891	0.680289	0.00593093	-0.0241042	0.035966	0.996571	0.0279158	-0.0210861	0.0769178	0.534532	-0.0128413	-0.070061	0.0443785	0.992594	-0.00382085	-0.0122314	0.00458973	0.765872	-0.00206096	-0.0100652	0.00594327	0.983672	0.0917744	0.0299598
															N. sanctipalustris-N. kumbara	-0.0120893	-0.104187	0.0800083	0.999748	0.1328	0.0420104	0.22359	0.0020883	-0.0177346	-0.0611143	0.0256451	0.843378	-0.0184759	-0.0564676	0.0195159	0.704527	0.00581713	-0.0561659	0.0678002	0.999973	0.0236248	-0.048753	0.0960027	0.943022	0.00234457	-0.00829406	0.0129832	0.993348	-0.00445526	-0.0145799	0.00566937	0.791567	0.0572246	-0.0209653
															N. shiradi-N. kumbara	-0.0368393	-0.095087	0.0214083	0.412386	0.10709	0.0496693	0.16451	0.0001418	-0.0136358	-0.0410716	0.0137999	0.683197	-0.0153744	-0.0394025	0.00865366	0.398927	-0.0338257	-0.0730272	0.00537584	0.11969	0.00243162	-0.0433442	0.0482074	1	0.00333583	-0.00339263	0.0100643	0.685667	-0.0015789	-0.00798228	0.00482448	0.987214	0.0400605	-0.00939116
															N. tunga-N. kumbara	0.009364	-0.0557589	0.0744869	0.999541	-0.00225081	-0.0664489	0.0619472	1	-0.00600796	-0.0366821	0.0246661	0.996738	0.00974438	-0.0171198	0.0366086	0.906249	0.0064001	-0.0374285	0.0502287	0.999493	0.0166142	-0.0345647	0.067793	0.944534	0.00148278	-0.00603987	0.00900543	0.996608	-0.00252951	-0.0096887	0.00462969	0.916868	0.0589789	0.00369029
															N. vrijeuni-N. kumbara	0.0120988	-0.0607108	0.0849084	0.998834	0.114276	0.0425005	0.186052	0.0008624	-0.010418	-0.0447127	0.0238767	0.960287	-0.0186489	-0.048684	0.0113862	0.43388	-0.00275108	-0.051753	0.0462508	0.999999	0.0144256	-0.0427941	0.0716453	0.985498	0.00473145	-0.00367912	0.013142	0.549046	-0.00518926	-0.0131935	0.00281496	0.383808	0.0901002	0.0282857
															N. shiradi-N. sanctipalustris	-0.02475	-0.112121	0.0626215	0.97247	-0.0257103	-0.111841	0.0604204	0.963723	0.00409877	-0.0370548	0.0452524	0.99996	0.00310147	-0.0329407	0.0391436	0.999985	-0.0396428	-0.0984451	0.0191595	0.33969	-0.0211932	-0.0898569	0.0474704	0.95692	0.000991262	-0.00910143	0.011084	0.999964	0.00287637	-0.0067287	0.0124814	0.963113	-0.0171641	-0.0913416
															N. tunga-N. sanctipalustris	0.0214533	-0.0706443	0.113551	0.990786	-0.135051	-0.225841	-0.0442612	0.0017609	0.0117267	-0.0316531	0.0551064	0.978625	0.0282203	-0.00977147	0.066212	0.23905	0.000582977	-0.0614001	0.062566	1	-0.00701069	-0.0793886	0.0653672	0.999967	-0.00086179	-0.0115004	0.00977684	0.99999	0.00192575	-0.00819887	0.0120504	0.997277	0.0017543	-0.0764356
															N. vrijeuni-N. sanctipalustris	0.0241881	-0.0734962	0.121872	0.986903	-0.018524	-0.114821	0.0777731	0.997081	0.0073166	-0.0386945	0.0533278	0.99912	-0.000173031	-0.0404694	0.0401233	1	-0.00856821	-0.0743112	0.0571748	0.999759	-0.00919922	-0.0859675	0.0675691	0.999862	0.00238688	-0.00889709	0.0136709	0.994793	-0.000734001	-0.0114728	0.0100048	0.999997	0.0328756	-0.0500574
															N. tunga-N. shiradi	0.0462033	-0.0120443	0.104451	0.180661	-0.109341	-0.166761	-0.0519201	0.0001103	0.00762789	-0.0198079	0.0350636	0.9751	0.0251188	0.00109072	0.0491469	0.0369768	0.0402258	0.00102427	0.0794273	0.0420535	0.0141825	-0.0315932	0.0599583	0.956081	-0.00185305	-0.00858151	0.00487541	0.976344	-0.000950612	-0.00735399	0.00545277	0.999435	0.0189184	-0.0305332
															N. vrijeuni-N. shiradi	0.0489381	-0.017793	0.115669	0.251426	0.00718632	-0.0585971	0.0729697	0.999926	0.00321784	-0.0282138	0.0346494	0.999952	-0.0032745	-0.0308021	0.0242531	0.999869	0.0310746	-0.0138364	0.0759856	0.311322	0.011994	-0.0404487	0.0644368	0.991722	0.00139562	-0.0063128	0.00910404	0.997997	-0.00361037	-0.0109464	0.00372562	0.69294	0.0500397	-0.00661427
															N. vrijeuni-N. tunga	0.00273479	-0.0700748	0.0755444	1	0.116527	0.0447513	0.188303	0.0006977	-0.00441005	-0.0387047	0.0298846	0.99978	-0.0283933	-0.0584284	0.0016418	0.0713773	-0.00915118	-0.0581531	0.0398507	0.997569	-0.00218854	-0.0594083	0.0550312	1	0.00324867	-0.00516191	0.0116592	0.876342	-0.00265976	-0.010664	0.00534447	0.937836	0.0311213	-0.0306933
[truncated: 14 more columns]
