# Supplementary material for: Hiding in plain sight: description of a new species of Nyctibatrachus (Amphibia, Anura, Nyctibatrachidae) from the central Western Ghats, India
Source: PeerJ. 2026 Mar 27;14:e20895. doi: 10.7717/peerj.20895 (PMC13034866; doi:10.7717/peerj.20895)
Supplement: Supplemental Information 12 [file peerj-14-20895-s012.xlsx]

## Sheet: Supplementary Table  9
Mann Whitney U test for advertisement call parameters
Advertisemnt call type	Species 1	Speceis 2	Mann-Whitn U	Z	p (same med.)
AC1	Nyctibatrachus kali sp nov.	N. dattatreyaensis	25.5	2.2403	0.025074
	Nyctibatrachus kali sp nov.	N. kumbara	17	2.2321	0.025606
	Nyctibatrachus kali sp nov.	N. sanctipalustris	16	0.24206	0.80873
	Nyctibatrachus kali sp nov.	N. tunga	24	0.60073	0.54802
	Nyctibatrachus kali sp nov.	N. vrijeuni	11.5	3.556	0.00037661
AC2	Nyctibatrachus kali sp nov.	N. dattatreyaensis	3.5	2.9997	0.0027026
	Nyctibatrachus kali sp nov.	N. kumbara	1.5	2.145	0.031949
	Nyctibatrachus kali sp nov.	N. sanctipalustris	10	1.8819	0.059845
	Nyctibatrachus kali sp nov.	N. shiradi	14.5	1.5724	0.11586
	Nyctibatrachus kali sp nov.	N. tunga	0	3.101	0.0019289
	Nyctibatrachus kali sp nov.	N. vrijueni	4.5	2.9744	0.0029354
